# Supplementary material for: Briarane-Related Diterpenoids from Octocoral Briareum stechei
Source: Molecules. 2021 Nov 13;26(22):6861. doi: 10.3390/molecules26226861 (PMC8619598; doi:10.3390/molecules26226861)
Supplement: Supplementary file 1 [file molecules-26-06861-s001.zip]

Archive with 1 entries (1 files):
- molecules-1439637-supplementary.pdf
